# Supplementary material for: Structural Basis for the Regiospecificity of a Lipase from Streptomyces sp. W007
Source: Int J Mol Sci. 2022 May 22;23(10):5822. doi: 10.3390/ijms23105822 (PMC9146090; doi:10.3390/ijms23105822)
Supplement: Supplementary file 1 [file ijms-23-05822-s001.zip]

Archive with 1 entries (1 files):
- ijms-1738550-supplementary.pdf
